# Supplementary material for: Maturation of GABAergic Inhibition Promotes Strengthening of Temporally Coherent Inputs among Convergent Pathways
Source: PLoS Comput Biol. 2010 Jun 3;6(6):e1000797. doi: 10.1371/journal.pcbi.1000797 (PMC2880567; doi:10.1371/journal.pcbi.1000797)
Supplement: Protocol S1 — Matlab M files used to generate the IAF STDP simulation. (0.04 MB ZIP) [file pcbi.1000797.s001.zip]

Archive with 31 entries (31 files):
- zxcorr.m
- binner.m
- cols.m
- concatenate.m
- Contents.m
- correlated_gen.m
- dct_analyze.m
- distribute_wInit.m
- dxcorr.m
- genPreSpikesTot.m
- iafstdp.m
- iafstdp_8inhLev.m
- iafstdp_8inhLev_varyItau_gain.m
- isscalar_cb.m
- maxtime.m
- mintime.m
- multisum.m
- nrastermaker.m
- numspikes.m
- parseargs.m
- psth.m
- psthplot.m
- rows.m
- runBlueHelixIAF.m
- sillito_converter.m
- sillito_converter_varyNumInputs.m
- smooth.m
- tutorial_iafstdp.m
- uncorrelated_gen.m
- units.m
- zpsth.m
