# Supplementary material for: Maturation of GABAergic Inhibition Promotes Strengthening of Temporally Coherent Inputs among Convergent Pathways
Source: PLoS Comput Biol. 2010 Jun 3;6(6):e1000797. doi: 10.1371/journal.pcbi.1000797 (PMC2880567; doi:10.1371/journal.pcbi.1000797)
Supplement: Protocol S1 — Matlab M files used to generate the IAF STDP simulation. (0.04 MB ZIP) [file pcbi.1000797.s001.zip › dct_analyze.m]

%use this m file to analyze output from a distributed computing network.
%required results input and number of P2 inputs

function [blueHelixAnaOut]= dct_analyze (results,s2n)

% %------  set nr to number of runs in mat variable synW_end. 
    %vary=1;
    nr=25;  %nr=25;
    nin=80;
    %s2n=54;
    s1n=nin-s2n;
    
    
%results= results_isi1p4
    
    synW_end= zeros(80,8,nr);  %use for standard 
    
     %synW= zeros(80,6,2,nr);  %use for Rescue
    
    %synW= zeros(80,8,2,nr);  %use for Rescue
    %synW= zeros(80,8,5,nr);  %use for varygain and iTau

    
%   r=results_isi1p4{1,1}
%   s=r{2}
%   in=r(3)
    
    
 %res= cell (nr,5);  
% ---- use if results generated with get 'Tasks' etc ---
     for r=1:nr    %r=1:nr
         res (r,:,:,:,:,:)= results {r,1};
         synW_end(:,:,r)= res{r,2};
         init(r,:)= res{r,3}';
     end
    
% %% ---- use if results generated with getAllOutputArguments ---
%     for r=1:nr %r=1:nr
%        synW_end(:,:,r)= results{r,2};
%        init(r,:)= results{r,3};
%     end
% %% -------------------------------------------------------------
    
% % % % %     for r=1:nr
% % % % %         synW_end(:,:,r)= synW(:,:,vary,r);
% % % % %     end


invalidRunNos= zeros(nr,8);

    [mega, milli, nano,pico]=units;
    gmax= 15*150*pico; 
    

    
    scoreP1(1:8)=0;
    scoreP2(1:8)=0;
    
    for r=1:nr  % r=1:nr
        
        p1init(1:8)= mean(init(r,1:s1n))/gmax;
        p2init(1:8)= mean(init(r,s1n+1:nin))/gmax;
        
        
        p1p2_1=[ mean(synW_end(1:s1n,1,r)/gmax), mean(synW_end(s1n+1:nin,1,r))/gmax];
            if abs(p1p2_1(1)-p1p2_1(2))> 0.25,
                if p1p2_1(1) > p1p2_1(2), scoreP1(1)= scoreP1(1) + 1;  plotScore(1,1)=1;
                %elseif p1p2_1(2) < p2init(1) && p1p2_1(1)>0.02, invalidRunNos(1,r)= r;  plotScore(1,1)=.1;
                elseif p1p2_1(2) < p2init(1) && p1p2_1(1)> (p1init(1)- 0.9*p1init(1)), invalidRunNos(1,r)= r;  plotScore(1,1)=.1;
                else scoreP2(1)= scoreP2(1) + 1;  plotScore(1,1)=1.2;  end
            else invalidRunNos(1,r)= r; plotScore(1,1)=.1;
            end
        
        p1p2_2=[ mean(synW_end(1:s1n,2,r)/gmax), mean(synW_end(s1n+1:nin,2,r))/gmax];
            if abs(p1p2_2(1)-p1p2_2(2))> 0.25,
                if p1p2_2(1) > p1p2_2(2), scoreP1(2)= scoreP1(2) + 1;  plotScore(1,2)=1;
                elseif p1p2_2(2) < p2init(1) && p1p2_2(1)> (p1init(1)- 0.9*p1init(1)), invalidRunNos(2,r)= r; plotScore(1,2)=.1;
                else scoreP2(2)= scoreP2(2) + 1; plotScore(1,2)=1.2; end
            else invalidRunNos(2,r)= r; plotScore(1,2)=.1;
            end
            
        p1p2_3=[ mean(synW_end(1:s1n,3,r)/gmax), mean(synW_end(s1n+1:nin,3,r))/gmax];
            if abs(p1p2_3(1)-p1p2_3(2))> 0.25,
                if p1p2_3(1) > p1p2_3(2), scoreP1(3)= scoreP1(3) + 1; plotScore(1,3)=1;
                elseif p1p2_3(2) < p2init(1) && p1p2_3(1)> (p1init(1)- 0.9*p1init(1)), invalidRunNos(3,r)= r; plotScore(1,3)=.1;
                else scoreP2(3)= scoreP2(3) + 1;  plotScore(1,3)=1.2;end
                else invalidRunNos(3,r)= r; plotScore(1,3)=.1;
            end

        p1p2_4=[ mean(synW_end(1:s1n,4,r)/gmax), mean(synW_end(s1n+1:nin,4,r))/gmax];
            if abs(p1p2_4(1)-p1p2_4(2))> 0.25,
                if p1p2_4(1) > p1p2_4(2), scoreP1(4)= scoreP1(4) + 1; plotScore(1,4)=1;
                elseif p1p2_4(2) < p2init(1) && p1p2_4(1)> (p1init(1)- 0.9*p1init(1)), invalidRunNos(4,r)= r; plotScore(1,4)=.1;
                else scoreP2(4)= scoreP2(4) + 1;  plotScore(1,4)=1.2; end
            else invalidRunNos(4,r)= r; plotScore(1,4)=.1;
            end
        
        p1p2_5=[ mean(synW_end(1:s1n,5,r)/gmax), mean(synW_end(s1n+1:nin,5,r))/gmax];
            if abs(p1p2_5(1)-p1p2_5(2))> 0.25,
                if p1p2_5(1) > p1p2_5(2), scoreP1(5)= scoreP1(5) + 1; plotScore(1,5)=1;
                elseif p1p2_5(2) < p2init(1) && p1p2_5(1)> (p1init(1)- 0.9*p1init(1)), invalidRunNos(5,r)= r; plotScore(1,5)=.1;
                else scoreP2(5)= scoreP2(5) + 1;  plotScore(1,5)=1.2; end
            else invalidRunNos(5,r)= r; plotScore(1,5)=.1;
            end
            
        p1p2_6=[ mean(synW_end(1:s1n,6,r)/gmax), mean(synW_end(s1n+1:nin,6,r))/gmax];
            if abs(p1p2_6(1)-p1p2_6(2))> 0.25,
                if p1p2_6(1) > p1p2_6(2), scoreP1(6)= scoreP1(6) + 1; plotScore(1,6)=1;
                elseif p1p2_6(2) < p2init(1) && p1p2_6(1)> (p1init(1)- 0.9*p1init(1)), invalidRunNos(6,r)= r; plotScore(1,6)=.1;
                else scoreP2(6)= scoreP2(6) + 1; plotScore(1,6)=1.2; end
            else invalidRunNos(6,r)= r; plotScore(1,6)=.1;
            end


        p1p2_7=[ mean(synW_end(1:s1n,7,r)/gmax), mean(synW_end(s1n+1:nin,7,r))/gmax];
            if abs(p1p2_7(1)-p1p2_7(2))> 0.25,
                if p1p2_7(1) > p1p2_7(2), scoreP1(7)= scoreP1(7) + 1; plotScore(1,7)=1;
                elseif p1p2_7(2) < p2init(1) && p1p2_7(1)> (p1init(1)- 0.9*p1init(1)), invalidRunNos(7,r)= r; plotScore(1,7)=.1;
                else scoreP2(7)= scoreP2(7) + 1; plotScore(1,7)=1.2; end
            else invalidRunNos(7,r)= r; plotScore(1,7)=.1;
            end
            
        p1p2_8=[ mean(synW_end(1:s1n,8,r)/gmax), mean(synW_end(s1n+1:nin,8,r))/gmax];
            if abs(p1p2_8(1)-p1p2_8(2))> 0.25,
                if p1p2_8(1) > p1p2_8(2), scoreP1(8)= scoreP1(8) + 1; plotScore(1,8)=1;
                elseif p1p2_8(2) < p2init(1) && p1p2_8(1)> (p1init(1)- 0.9*p1init(1)), invalidRunNos(8,r)= r; plotScore(1,8)=.1;
                else scoreP2(8)= scoreP2(8) + 1; plotScore(1,8)=1.2; end
            else invalidRunNos(8,r)= r; plotScore(1,8)=.1;
            end    

     %uncomment to generate plots   
    
%         figure; plot (  1,p1p2_1(1),'r*',  1, p1p2_1(2),'bo',  ...
%                         2,p1p2_2(1),'r*',  2, p1p2_2(2),'bo',  ...
%                         3,p1p2_3(1),'r*',  3, p1p2_3(2),'bo', ...
%                         4,p1p2_4(1),'r*',  4, p1p2_4(2),'bo',  ...
%                         5,p1p2_5(1),'r*',  5, p1p2_5(2),'bo',  ...
%                         6,p1p2_6(1),'r*',  6, p1p2_6(2),'bo', ...
%                         7,p1p2_7(1),'r*',  7, p1p2_7(2),'bo', ...
%                         8,p1p2_8(1),'r*',  8, p1p2_8(2),'bo', ...
%                         1:8, p1init, 'r:', ...
%                         1:8, p2init, 'b:', ...
%                         1:8, plotScore, 'kx' ...
%                        );
%                  legend('P1', 'P2');
    end

    scoreP1
    scoreP2
    iRN= invalidRunNos (find(invalidRunNos));
    %iRN
    output= scoreP1./(scoreP2+scoreP1);
%     bHO=output;
%     op=output(find(output<=1));
%     len_op=length(op);
%     bHO(1:len_op)= op;
%     blueHelixAnaOut=(bHO(8:-1:1))';
    %blueHelixAnaOut= output;
    blueHelixAnaOut=output(8:-1:1)';
    
    %blueHelixAnaOut= {name scoreP1 scoreP2 iRN};
    
    %%%
  
    
    
