# Supplementary material for: Maturation of GABAergic Inhibition Promotes Strengthening of Temporally Coherent Inputs among Convergent Pathways
Source: PLoS Comput Biol. 2010 Jun 3;6(6):e1000797. doi: 10.1371/journal.pcbi.1000797 (PMC2880567; doi:10.1371/journal.pcbi.1000797)
Supplement: Protocol S1 — Matlab M files used to generate the IAF STDP simulation. (0.04 MB ZIP) [file pcbi.1000797.s001.zip › distribute_wInit.m]

% [wI]= distribute_wInit(nin);
%Purpose: to slightly randomize initial synaptic weight.  Output is 1,nin/2 array  generates wInitial for first run.
%If 60 inputs total, initial syn weight value is on average 17% of gmax

function [wI]= distribute_wInit(nin)

% % %gmax= 0.000000225;
% % clear N; clear a; clear b; clear d;
% % N=round(nin/4);
% % a=rand(1,N);
% %   
% % %b(1:N)=a*2;
% % b(1:N)=a;
% % b(N+1:N*2)=a*0.5; % b is 1,50
% % 
% % d=b(N:-1:1);  %d is 1,50
% % 
% % d=b*-1;
% % c(1:N*2)=(d*0.1+.21);
% % c(N*2+1:N*4)=(b*0.1+.21);
% % %c=c';
% % wI=zeros(1,nin/2);
% % w=c(randperm(nin));
% % wI=w(1:nin/2);
% % %figure;  hist(wI);
% % 
% % sum(c)
% % mean(c)
% % %figure(3); plot(c,1:N*4,'.');

clear N; clear a; clear b; clear d;
N=round(nin/2);
a=rand(1,N);
  
%b(1:N)=a*2;
b(1:N)=a;
b(N+1:N*2)=a*0.5; % b is 1,50

d=b(N:-1:1);  %d is 1,50

d=b*-1;
c(1:N*2)=(d*0.11+.29);  %was +.21
c(N*2+1:N*4)=(b*0.11+.29);  %was +.21
%c=c';
wI=zeros(1,nin/2);
w=c(randperm(nin));
wI=w(1:nin/2);
%figure;  hist(wI);

% sum(wI)
 %mean(wI)
