# Supplementary material for: Maturation of GABAergic Inhibition Promotes Strengthening of Temporally Coherent Inputs among Convergent Pathways
Source: PLoS Comput Biol. 2010 Jun 3;6(6):e1000797. doi: 10.1371/journal.pcbi.1000797 (PMC2880567; doi:10.1371/journal.pcbi.1000797)
Supplement: Protocol S1 — Matlab M files used to generate the IAF STDP simulation. (0.04 MB ZIP) [file pcbi.1000797.s001.zip › genPreSpikesTot.m]

function [prespikes_Tot, params]= genPreSpikesTot (T, nin, r1, rate1, sigma1, r2,rate2, sigma2, params)

    %-----  generates presynaptic input and converts to long 0&1 format and presyn time output
  %----------------------------------        Set 1    ---------------------------------------
  [S1,sigma] = correlated_gen(T, nin/2, r1, 'rate',rate1, 'sigma',sigma1);   % run correlated_gen M file
  roundS= round(S1);
  [S1_rows, S1_cols] = size(roundS);
  %fprintf('length   heigth: %d, %d\n',S1_cols,S1_rows);
   
    %fprintf('Set1 avg rate per input: %d\n', sum(S1(:,1))/(nin/2)/T);
    params(10,1)= r1;    params(12,1)= rate1;    params(14,1)= sigma1;
   
  [prespikes_Tot]= sillito_converter (T,S1,nin);                      % run Sillito_converter M file
  
  %----------------------------------        Set 2    ---------------------------------------
   [S2,sigma] = correlated_gen(T, nin/2, r2, 'rate',rate2, 'sigma',sigma2);
   [H,W]= size(S2);
   roundS(nin/2+1:nin,1:W)= round(S2);
   [S_height, S_len] = size(roundS);
    
    %fprintf('Set2 avg rate per input: %d\n', sum(S2(:,1))/(nin/2)/T);
    params(11,1)= r2;    params(13,1)= rate2;    params(15,1)= sigma2;
   
%     if i==1,  prespiketimes= zeros(nin, S_len,ntrials); end  
%     prespiketimes(:, 1:S_len-1, i)= roundS(:,2:end);
    
    [prespikes_Tot2]= sillito_converter (T,S2,nin);
  prespikes_Tot (nin/2+1:nin,:)= prespikes_Tot2;
