# Supplementary material for: Maturation of GABAergic Inhibition Promotes Strengthening of Temporally Coherent Inputs among Convergent Pathways
Source: PLoS Comput Biol. 2010 Jun 3;6(6):e1000797. doi: 10.1371/journal.pcbi.1000797 (PMC2880567; doi:10.1371/journal.pcbi.1000797)
Supplement: Protocol S1 — Matlab M files used to generate the IAF STDP simulation. (0.04 MB ZIP) [file pcbi.1000797.s001.zip › isscalar_cb.m]

%isscalar	isscalar(x)		check if scalar
%
% returns 1 if x is a scalar, zero otherwise.
%

function [a] = isscalar_cb(x)

	if ( (size(x,1) == 1) * (size(x,2) == 1) )
		a = 1;
	else
		a = 0;
	end;
