# Supplementary material for: Maturation of GABAergic Inhibition Promotes Strengthening of Temporally Coherent Inputs among Convergent Pathways
Source: PLoS Comput Biol. 2010 Jun 3;6(6):e1000797. doi: 10.1371/journal.pcbi.1000797 (PMC2880567; doi:10.1371/journal.pcbi.1000797)
Supplement: Protocol S1 — Matlab M files used to generate the IAF STDP simulation. (0.04 MB ZIP) [file pcbi.1000797.s001.zip › rows.m]

%  rows(M)		equivalent to a=size(M); a=a(end-2);

function [a] = rows(M)

   a = size(M);

   if length(a) == 2,
      a = a(1);
   elseif length(a) > 2,
      a = a(end-2);
   else
      error('woops size wasn''t length 2 or bigger!');
   end;
   
   return;
   
