# Supplementary material for: Maturation of GABAergic Inhibition Promotes Strengthening of Temporally Coherent Inputs among Convergent Pathways
Source: PLoS Comput Biol. 2010 Jun 3;6(6):e1000797. doi: 10.1371/journal.pcbi.1000797 (PMC2880567; doi:10.1371/journal.pcbi.1000797)
Supplement: Protocol S1 — Matlab M files used to generate the IAF STDP simulation. (0.04 MB ZIP) [file pcbi.1000797.s001.zip › sillito_converter_varyNumInputs.m]

% Sillito indexed matrix to ones&zeros time vector converter

function [prespikes_Tot]= sillito_converter_varyNumInputs (T,S,Npre)
dt=.1;

niter=(T/dt)*1000;
%niter=30000;
prespikes_Tot= zeros(Npre,niter);


L=size(S);
L=L(2);

dtS= round((S(1:Npre,2:L))/dt);
      %dtS(find (dtS(:,1:10) <0))= 2;        %get rid of neg numbers in 1st spike column
      dtS(find (dtS(:,:) > niter)) = 0;     %get rid of prespikes past niter

i=1;      
for i= 1:Npre,
    x=1;
   while x < L
      if dtS(i,x) >0
       prespikes_Tot (i,(dtS(i,x)))= 1;
      end
   x=x+1;
   end
end
